# Supplementary material for: Quantitatively Exploring Giant Optical Anisotropy of Quasi-One-Dimensional Ta2NiS5
Source: Nanomaterials (Basel). 2023 Dec 7;13(24):3098. doi: 10.3390/nano13243098 (PMC10745865; doi:10.3390/nano13243098)
Supplement: Supplementary file 1 [file nanomaterials-13-03098-s001.zip]

Archive with 1 entries (1 files):
- nanomaterials-2728618-supplementary.pdf
